# Supplementary material for: Characterization of Biodegradable Food Contact Materials under Gamma-Radiation Treatment
Source: Materials (Basel). 2023 Jan 16;16(2):859. doi: 10.3390/ma16020859 (PMC9861635; doi:10.3390/ma16020859)
Supplement: Supplementary file 1 [file materials-16-00859-s001.zip]

Archive with 3 entries (2 files):
- materials-2136668-supplementary/
- materials-2136668-supplementary/Supplementary Figures S1-S18.pdf
- materials-2136668-supplementary/Supplementary Figures S19-S30.pdf
